# Supplementary material for: Locked Nucleic Acid Hydrolysis Probes for the Specific Identification of Probiotic Strains Bifidobacterium animalis subsp. lactis DSM 15954 and Bi-07™
Source: Front Microbiol. 2021 Dec 23;12:801795. doi: 10.3389/fmicb.2021.801795 (PMC8733699; doi:10.3389/fmicb.2021.801795)
Supplement: Supplementary file 1 [file Table_1.XLSX]

## Sheet: Sheet1
Table S1: Matrices used to evaluate the applicability of Bifidobacterium animalis subsp. lactis DSM 15954 assay for finished pharmaceutical products and food products
Sample matrix	Sample matrix ingredients	Cq values				Cq mean
With other ingredients (multi-strain)	Microcrystalline Cellulose and Magnesium Stearate	22.317	22.678	22.664		22.553
With other ingredients (multi-strain)	Vegetable magnesium stearate, Water-soluble cellulose, Titanium dioxide, Dextrose	25.2033	24.9103	24.8255		24.9797
With other ingredients (multi-strain)	Vegetable magnesium stearate, Water-soluble cellulose, Titanium dioxide, Dextrose	26.8962	26.1562	26.1337		26.3954
With other ingredients (multi-strain)	Microcrystalline Cellulose and Magnesium Stearate	26.889	26.858	26.615		26.7873
Protein powder 1 (multi-strain)	Pea protein, Glutamine, Pumpkin powder protein, Rice protein, Leucine, Alfalfa powder, Isoleucine, Valine, Bromelain, Papain, Natural vanilla flavour, Sea salt, Stevia leaf extract	25.0541	25.6247	23.7863		24.8217
Protein powder 2 (multi-strain)	Whey Protein Concentrate, Whey Protein Isolate, 97% Whey Protein Isolate, Whey protein hydrolysate, L-Leucine, L-Isoleucine, L-valine, L-glutamine, Maltodextrin, Calcium Carbonate, Soy or Sunflower Lecithin, Cellulose Gum, Xanthan Gum, Carrageenan	24.3072	24.6259	24.4317		24.4549
Protein powder 3 (multi-strain)	Organic Sprouted Brown Rice Protein Concentrate, Organic Natural Vanilla Flavour, Organic Stevia Leaf Extract	24.7515	24.7099	25.1233		24.8616
Protein powder 4 (multi-strain)	Protein Blend (Organic Pea Protein, Organic Hemp Protein, Organic Chia, Organic Quinoa); Green Food Blend (Organic Wheat Grass, Organic Alfalfa, Organic Barley Grass, Organic Spinach, Organic Spirulina, Organic Chlorella (cracked cell-wall), Organic Broccoli); Fruit & Vegetable Blend (Organic Açai, Organic Banana, Organic Beet, Organic Carrot, Organic Goji, Organic Pineapple, Organic Sweet Potato…	25.6246	25.5856	25.3512		25.5205
Protein powder 5 (multi-strain)	Partially defatted organic pumpkin seed protein powder	24.3131	24.3984	24.686		24.4658
Milk (multi-strain)	Partly skimmed milk, Vitamin A palmitate, Vitamin D3	24.7565	25.2489	24.9935		24.9996
Juice (multi-strain)	Fruit juices from concentrate (filtered water, concentrated apple and/or pear juices), Vegetable juices from concentrate (filtered water, concentrated carrot, celeriac, lettuce, beet, parsley, watercress & spinach juices), Fruit purees from concentrate (filtered water, concentrated mango and peach purees), Natural flavour, Citric acid, Vitamin C.	26.297	25.3071	25.0915		25.5652
Kombucha (multi-strain)	Filtered water, Apple juice, Active kombucha culture, Peaches, Oolong tea, Pineapple, Natural flavours (pineapple, peach, passion fruit, mango), Mango juice, Kiwi, Grape juice, Orange peel, Rose hips, Lemongrass, Green tea, Spirulina extract, Xanthan gum, Reb A (stevia leaf extract), Carbon dioxide.	25.87	25.2693	25.1022		25.4139
Chocolate milk (multi-strain)	Partly skimmed milk, sugar/glucose-fructose, cocoa, colour, salt, carrageenan, artificial flavour, vitamin a palmitate, vitamin d3.	24.0111	24.3638	23.8372		24.0707
Yogurt 1 (multi-strain)	Skim milk, Ultrafiltered skim milk and/or milk protein concentrate, Water, Sugars (sugar, cranberry and black carrot juice (for colour)), Cream, Modified corn starch, Natural flavour, Agar, Active bacterial cultures, Lemon juice concentrate, Vitamine D3	24.1667	24.1688	24.2179		24.1845
Yogurt 2 (multi-strain)	Skim milk, Water, Strawberries, Ultrafiltered skim milk, Modified corn starch, Whey proteins, Active bacterial culture, Natural flavour and colour, Pectin, Locust bean gum, sucralose, Vitamin A palmitate, Vitamin D3, Potassium sorbate	24.4779	24.7328	24.4152		24.542
Chocolate (multi-strain)	Sugar, Cocoa butter, Low fat cocoa powder, Chocolate liquor, Soy lecithin	23.9476	24.3542	23.7595		24.0204
