# Supplementary material for: Locked Nucleic Acid Hydrolysis Probes for the Specific Identification of Probiotic Strains Bifidobacterium animalis subsp. lactis DSM 15954 and Bi-07™
Source: Front Microbiol. 2021 Dec 23;12:801795. doi: 10.3389/fmicb.2021.801795 (PMC8733699; doi:10.3389/fmicb.2021.801795)
Supplement: Supplementary file 2 [file Table_2.XLSX]

## Sheet: Sheet1
Table S2: Matrices used to evaluate the applicability of Bifidobacterium animalis subsp. lactis Bi-07 assay for finished pharmaceutical products and food products
Sample matrix	Sample matrix ingredients	Cq values				Cq mean
Other ingredients (multi-strain)	Chicory root fiber, Cellulose, Magnesium stearate, Silica	24.3775	24.2397	23.993		24.2034
Other ingredients (multi-strain)	Microcrystalline cellulose, Hydroxypropyl methylcellulose, Inulin, Acacia gum, Magnesium stearate, Hydrated silica, Gellan gum, Sodium ascorbate, Sodium chloride, Sucrose, Trehalose, Monobasic potassium phosphate, Dipotassium phosphate	24.0069	24.3143	24.0572		24.1261
Other ingredients (multi-strain)	Chicory root fiber, Gum acacia fiber, Organic blue agave inulin	24.7687	25.4298	24.9314		25.0433
Other ingredients (multi-strain)	Water-soluble cellulose, Vegetable magnesium stearate, Titanium dioxide, Dextrose	19.92	20.1	20.41		20.1433
Protein powder 1 (multi-strain)	Pea protein, Glutamine, Pumpkin powder protein, Rice protein, Leucine, Alfalfa powder, Isoleucine, Valine, Bromelain, Papain, Natural vanilla flavour, Sea salt, Stevia leaf extract	20.9185	20.6672	19.851		20.4789
Protein powder 2 (multi-strain)	Whey Protein Concentrate, Whey Protein Isolate, 97% Whey Protein Isolate, Whey protein hydrolysate, L-Leucine, L-Isoleucine, L-valine, L-glutamine, Maltodextrin, Calcium Carbonate, Soy or Sunflower Lecithin, Cellulose Gum, Xanthan Gum, Carrageenan	19.202	19.1955	19.3646		19.254
Protein powder 3 (multi-strain)	Organic Sprouted Brown Rice Protein Concentrate, Organic Natural Vanilla Flavour, Organic Stevia Leaf Extract	21.5842	21.3336	21.5498		21.4892
Protein powder 4 (multi-strain)	Protein Blend (Organic Pea Protein, Organic Hemp Protein, Organic Chia, Organic Quinoa); Green Food Blend (Organic Wheat Grass, Organic Alfalfa, Organic Barley Grass, Organic Spinach, Organic Spirulina, Organic Chlorella (cracked cell-wall), Organic Broccoli); Fruit & Vegetable Blend (Organic Açai, Organic Banana, Organic Beet, Organic Carrot, Organic Goji, Organic Pineapple, Organic Sweet Potato…	21.0774	19.6999	20.6198		20.4657
Protein powder 5 (multi-strain)	Partially defatted organic pumpkin seed protein powder	21.0888	21.352	21.8932		21.4447
Milk (multi-strain)	Partly skimmed milk, Vitamin A palmitate, Vitamin D3	19.1417	19.5397	19.5343		19.4052
Juice (multi-strain)	Fruit juices from concentrate (filtered water, concentrated apple and/or pear juices), Vegetable juices from concentrate (filtered water, concentrated carrot, celeriac, lettuce, beet, parsley, watercress & spinach juices), Fruit purees from concentrate (filtered water, concentrated mango and peach purees), Natural flavour, Citric acid, Vitamin C.	20.6522	20.0122	19.8473		20.1706
Kombucha (multi-strain)	Filtered water, Apple juice, Active kombucha culture, Peaches, Oolong tea, Pineapple, Natural flavours (pineapple, peach, passion fruit, mango), Mango juice, Kiwi, Grape juice, Orange peel, Rose hips, Lemongrass, Green tea, Spirulina extract, Xanthan gum, Reb A (stevia leaf extract), Carbon dioxide.	19.9815	19.6806	20.5856		20.0826
Chocolate milk (multi-strain)	Partly skimmed milk, sugar/glucose-fructose, cocoa, colour, salt, carrageenan, artificial flavour, vitamin a palmitate, vitamin d3.	20.1001	19.7324	19.7553		19.8626
Yogurt 1 (multi-strain)	Skim milk, Ultrafiltered skim milk and/or milk protein concentrate, Water, Sugars (sugar, cranberry and black carrot juice (for colour)), Cream, Modified corn starch, Natural flavour, Agar, Active bacterial cultures, Lemon juice concentrate, Vitamine D3	20.0102	19.4977	20.2656		19.9245
Yogurt 2 (multi-strain)	Skim milk, Water, Strawberries, Ultrafiltered skim milk, Modified corn starch, Whey proteins, Active bacterial culture, Natural flavour and colour, Pectin, Locust bean gum, sucralose, Vitamin A palmitate, Vitamin D3, Potassium sorbate	19.7719	20.5423	19.8051		20.0398
Chocolate (multi-strain)	Sugar, Cocoa butter, Low fat cocoa powder, Chocolate liquor, Soy lecithin	19.7496	19.8576	19.5896		19.7323
